# Supplementary material for: A De Novo Loss-of-Function NCKAP1 Variant in a Boy with Neurodevelopmental Delay and Congenital Heart Defect
Source: Children (Basel). 2025 Dec 10;12(12):1680. doi: 10.3390/children12121680 (PMC12731551; doi:10.3390/children12121680)
Supplement: Supplementary file 1 [file children-12-01680-s001.zip]

Archive with 1 entries (1 files):
- children-3999357-supplementary.pdf
